# Supplementary material for: High glucose induces platelet‐derived growth factor‐C via carbohydrate response element‐binding protein in glomerular mesangial cells
Source: Physiol Rep. 2016 Mar 31;4(6):e12730. doi: 10.14814/phy2.12730 (PMC4814887; doi:10.14814/phy2.12730)
Supplement: Supplementary file 1 — Table S1. The peak location of ChERBP binding site and the nearest gene list. [file PHY2-4-e12730-s001.xls]

## Sheet: Table 1
<Table 1> The peak location of ChERBP binding site and the nearest gene list
upstream 5k
Binding site	nearGeneID	nearGene Symbol
chr9:139888821-139889217	NM_000718	CACNA1B
chr20:52122809-52123187	NM_003657	BCAS1
chr22:48946543-48946925	NM_052839	PANX2
downstream 5k
Binding site	nearGeneID	nearGene Symbol
chr1:67034492-67034733	NM_005478	INSL5
chr4:157900155-157900677	NM_016205	PDGFC
chr6:20206023-20206246	NM_001080480	MBOAT1
chr10:76606875-76607087	NM_144660	SAMD8
chr22:34460947-34461159	NM_001082576	RBFOX2
chr22:48946543-48946925	NM_018995	MOV10L1
chr22:49533706-49534095	NM_001097	ACR
gene(include intron)
Binding site	nearGeneID	nearGene Symbol
chr1:7050114-7050318	NM_015215	CAMTA1
chr1:107962398-107962639	NM_006113	VAV3
chr1:175278964-175279366	NM_207108	ASTN1
chr1:2202788-2203608	NM_003036	SKI
chr1:39438001-39438319	NM_012090	MACF1
chr1:45357961-45358176	NM_020883	ZSWIM5
chr1:71175517-71175780	NM_198714	PTGER3
chr1:103268286-103268625	NM_080630	COL11A1
chr1:199925994-199926287	NM_020443	NAV1
chr1:242716532-242717145	NM_173807	C1orf101
chr1:1117691-1118017	NM_001130045	TTLL10
chr1:25106897-25107273	NM_001031680	RUNX3
chr1:26317865-26318175	NM_152835	PDIK1L
chr1:86799543-86800117	NM_012128	CLCA4
chr2:995023-995238	NM_018968	SNTG2
chr2:1400327-1400648	NM_175721	TPO
chr2:1678242-1678631	NM_012293	PXDN
chr2:29500550-29500831	NM_004304	ALK
chr2:152289616-152289833	NM_004543	NEB
chr2:162473446-162473755	NM_022058	SLC4A10
chr3:54976692-54976975	NM_018398	CACNA2D3
chr3:85593565-85593790	NM_001167674	CADM2
chr3:174823243-174823633	NM_014932	NLGN1
chr3:185157145-185157570	NM_005688	ABCC5
chr3:193535519-193535761	NM_004113	FGF12
chr3:46371377-46371702	NM_001123396	CCR2
chr4:23487607-23487917	NM_013261	PPARGC1A
chr4:140844341-140844562	NM_002413	MGST2
chr4:187705074-187705325	NM_005958	MTNR1A
chr5:450286-451258	NM_020731	AHRR
chr6:5527184-5527516	NM_006567	FARS2
chr6:162937576-162937795	NM_013988	PARK2
chr6:621342-621786	NM_018303	EXOC2
chr6:167117439-167117687	NM_001006932	RPS6KA2
chr7:157181550-157181858	NM_130842	PTPRN2
chr7:940004-940213	NM_006869	ADAP1
chr8:1578676-1579082	NM_004745	DLGAP2
chr8:2021208-2021485	NM_003970	MYOM2
chr8:108342167-108342418	NM_001146	ANGPT1
chr9:93598954-93599373	NM_004560	ROR2
chr9:5795862-5796185	NM_024896	ERMP1
chr9:126697764-126698066	NM_002077	GOLGA1
chr9:139116270-139116543	NM_016219	MAN1B1
chrX:8394088-8394330	NM_001001888	VCX3B
chrX:33147422-33147669	NM_000109	DMD
chrX:36261417-36261636	NM_001098843	CXorf30
chrX:51616965-51617210	NM_001005332	MAGED1
chrX:53577848-53578066	NM_031407	HUWE1
chrX:139693164-139694042	NM_004065	CDR1
chr10:549877-550227	NM_014974	DIP2C
chr11:68592613-68592843	NM_139075	TPCN2
chr11:73624902-73625216	NM_016147	PPME1
chr12:78297526-78297773	NM_005639	SYT1
chr12:128139104-128139448	NM_133448	TMEM132D
chr13:112565521-112565825	NM_032189	ATP11A
chr14:89480604-89480896	NM_145231	EFCAB11
chr15:27142644-27142982	NM_005503	APBA2
chr15:98797274-98797634	NM_178842	CERS3
chr16:88023460-88024282	NM_013275	ANKRD11
chr16:2154322-2154609	NM_032271	TRAF7
chr18:13252239-13252457	NM_181482	LDLRAD4
chr18:22708969-22709363	NR_026908	AQP4-AS1
chr18:72780853-72781148	NM_007345	ZNF236
chr18:75106703-75106953	NM_198531	ATP9B
chr18:75342986-75344860	NM_006162	NFATC1
chr19:263529-263843	NM_017550	MIER2
chr19:43722985-43723233	NM_001042723	RYR1
chr19:61053494-61053695	NM_134444	NLRP4
chr19:60300145-60300676	NM_017607	PPP1R12C
chr19:61353978-61354610	NM_018337	ZNF444
chr21:46168728-46168966	NM_020528	PCBP3
chr21:21491715-21491932	NM_004540	NCAM2
chr21:27221225-27221439	NM_007038	ADAMTS5
chr22:16616712-16616945	NM_197967	BID
chr22:33987999-33988247	NM_001003681	HMGXB4
chr22:48847906-48848226	NM_139202	MLC1
chr22:49014839-49015363	NM_020461	TUBGCP6
